# Supplementary material for: Factors Associated with Nursing Activities in Humanitarian Aid and Disaster Relief
Source: PLoS One. 2016 Mar 9;11(3):e0151170. doi: 10.1371/journal.pone.0151170 (PMC4784935; doi:10.1371/journal.pone.0151170)
Supplement: S1 File — (XLSX) [file pone.0151170.s001.xlsx]

## Sheet: Sheet1
No.	Disaster medical training experience	HA/DR experience	Team size	Disaster type	Post-disaster phase	Mission term	Wound irrigation or assistance of wound irrigation	Surgical debridement or assistance with surgical debridement	Small incision or assistance with small incision	Suture removal or assistance with suture removal	Suturing or Assistance with suturing	Surgeries or assistance with surgeries	Cast immobilization or assistance with cast immobilization	Application of medical dressing or assistance with medical dressing	Mass-casualty triage	Care of otological patients	Care of patients with eye problems	Taking care of patients with skin conditions	Care of patients with infection	Taking care of patients with internal diseases	Care of pediatric patients	Care of expectant or nursing mothers	Care of neonate	Medical interview & history of patients	Efficient storage and consignment and of medical equipment in the dispensary	Disinfection of a variety of equipment	Statistical analysis of patient data in the medical dispensary	Management of the medical waste	Management of the medical records of patients	Explanation to patients about the drugs	Assessment of medical needs in the disaster site	Screening of the infectious diseases	Vaccination for local residents	Provision of health education to local residents	Water examination	Nutritional assessment	Medical education for the local staff members	Management of medical personnel’s working shift and job description	Liaison and coordination with international organizations	Liaison and coordination with relevant organizations in Japan	Responding to the media	Management of medical drugs	Maintenance of medical equipment	Use of the communication equipment	Maintenance of life support equipment	Health management of JGSDF personnel	Mental healthcare for JGSDF personnel	Dealing with illegal intruders
1	≥2	0	Standard	Man-made disaster	≥ 3 weeks	≥ 1 month	5	1	1	1	1	1	1	4	1	4	3	4	2	5	1	1	1	4	4	4	4	1	3	4	1	3	1	1	1	1	1	1	1	4	1	4	4	4	4	3	3	1
2	1	1	Standard	Man-made disaster	≥ 3 weeks	≥ 1 month	3	1	1	2	2	1	1	4	1	2	2	5	5	5	1	1	1	2	2	3	4	2	2	3	2	3	2	1	1	1	1	2	1	1	1	4	4	3	4	3	2	1
3	≥2	0	Standard	Natural disaster	< 1 week	< 1 month	3	1	2	1	1	1	1	1	4	2	2	2	4	4	4	2	4	5	5	2	4	4	4	3	4	1	1	4	1	1	2	5	2	1	1	5	5	2	3	3	2	1
4	≥2	1	Standard	Man-made disaster	≥ 3 weeks	≥ 1 month	4	1	1	1	1	1	1	3	1	3	3	5	5	5	1	1	1	5	5	5	5	5	5	5	1	3	1	1	1	1	1	5	3	4	1	5	5	3	3	2	3	1
5	≥2	≥2	Large	Natural disaster	< 1 week	< 1 month	3	3	1	2	1	2	2	4	3	3	3	3	2	3	3	2	1	3	2	2	3	3	3	3	3	3	2	2	2	2	2	4	2	4	2	3	3	3	3	3	3	1
6	0	1	Standard	Natural disaster	1-3 weeks	≥ 1 month	3	2	1	1	1	1	1	3	1	1	1	4	3	4	1	1	1	5	5	5	4	5	5	5	1	1	5	1	1	1	1	5	1	4	1	5	5	4	5	5	3	1
7	0	0	Large	Man-made disaster	≥ 3 weeks	≥ 1 month	4	3	3	3	3	2	2	3	1	2	4	3	3	3	1	1	1	4	4	4	2	3	3	3	2	3	2	3	3	3	3	2	1	1	2	2	4	4	3	3	2	1
8	0	0	Standard	Natural disaster	< 1 week	< 1 month	5	5	1	1	1	1	3	5	1	1	1	3	4	2	2	2	1	2	1	4	3	3	3	2	2	1	1	1	1	2	4	2	2	2	1	3	3	2	3	3	3	2
9	0	1	Standard	Natural disaster	≥ 3 weeks	≥ 1 month	3	2	2	3	3	2	1	3	1	2	2	5	3	4	1	1	1	4	2	2	4	2	3	3	1	3	4	1	3	1	1	2	1	3	1	3	3	1	4	3	2	4
10	0	0	Large	Man-made disaster	1-3 weeks	≥ 1 month	1	1	1	1	1	1	1	3	1	2	2	2	3	3	1	1	1	3	3	4	1	2	2	4	2	1	1	1	1	1	3	1	1	1	1	3	3	3	4	4	1	3
11	1	0	Large	Man-made disaster	1-3 weeks	≥ 1 month	2	1	1	1	1	1	2	2	1	1	2	2	1	3	1	1	1	3	3	3	2	1	1	3	1	1	1	1	1	1	3	2	2	1	2	3	3	4	4	4	3	2
12	0	0	Standard	Natural disaster	< 1 week	< 1 month	4	1	2	1	1	1	1	3	1	1	2	5	2	3	1	1	1	3	4	1	3	2	2	2	1	1	4	1	1	1	1	3	2	3	1	4	4	3	4	3	2	1
13	≥2	0	Standard	Man-made disaster	≥ 3 weeks	≥ 1 month	1	1	1	1	1	1	1	3	3	3	3	3	3	3	1	1	1	3	4	3	3	3	4	4	1	1	2	1	1	1	1	1	1	1	1	3	3	3	3	3	2	2
14	0	0	Standard	Man-made disaster	≥ 3 weeks	≥ 1 month	1	1	1	1	1	1	1	1	1	1	1	5	5	3	1	1	1	3	4	2	3	3	3	4	2	3	2	1	1	1	1	3	2	2	2	3	4	3	4	4	3	2
15	≥2	0	Standard	Man-made disaster	≥ 3 weeks	≥ 1 month	4	1	3	1	1	1	3	3	1	2	2	2	2	5	1	1	1	5	5	2	2	4	5	4	2	1	1	1	1	3	1	1	1	1	1	4	4	1	5	3	1	1
16	≥2	0	Standard	Natural disaster	≥ 3 weeks	≥ 1 month	4	4	3	3	3	1	1	3	3	1	3	4	3	4	1	1	1	4	4	4	4	4	4	4	3	3	3	3	3	2	3	3	3	4	2	4	4	4	4	4	4	3
17	0	0	Standard	Natural disaster	≥ 3 weeks	≥ 1 month	4	4	3	3	3	2	1	2	1	2	4	5	4	4	2	2	1	5	2	2	5	5	5	5	4	3	2	3	1	2	2	5	1	2	1	4	4	1	1	5	1	1
18	≥2	1	Large	Man-made disaster	≥ 3 weeks	≥ 1 month	3	1	1	2	1	1	1	3	3	1	1	1	2	2	1	1	1	1	3	1	3	1	1	1	4	1	1	1	1	1	4	5	3	2	1	4	3	4	3	5	5	5
19	≥2	≥2	Standard	Natural disaster	1-3 weeks	≥ 1 month	2	1	1	1	1	1	1	3	1	2	3	3	3	3	3	4	3	4	5	5	5	5	5	4	4	2	1	2	1	2	3	5	4	4	1	5	5	5	2	5	5	3
20	0	0	Standard	Natural disaster	≥ 3 weeks	≥ 1 month	3	1	3	2	3	1	1	3	2	2	3	4	4	4	1	1	1	3	3	3	3	3	3	3	3	4	4	3	3	1	1	4	2	3	2	4	4	4	3	4	4	2
21	missing	≥2	Standard	Natural disaster	< 1 week	< 1 month	2	1	1	1	1	1	1	1	1	1	1	3	1	4	4	2	2	5	1	2	5	3	4	4	4	1	1	3	1	1	1	4	4	2	2	3	1	4	3	5	5	1
22	0	0	Large	Man-made disaster	≥ 3 weeks	≥ 1 month	1	1	1	1	1	1	1	1	1	1	1	1	1	1	1	1	1	1	3	1	1	1	1	1	1	1	1	1	1	1	3	2	1	1	1	4	4	4	5	4	3	1
23	0	0	Standard	Man-made disaster	≥ 3 weeks	≥ 1 month	3	1	1	1	1	1	1	3	2	2	2	3	3	3	1	1	1	3	3	3	1	2	2	3	1	1	3	1	1	1	1	1	1	3	3	3	3	3	3	3	1	1
24	≥2	0	Standard	Natural disaster	1-3 weeks	≥ 1 month	2	1	1	1	1	1	1	3	1	3	3	5	5	5	1	1	1	5	5	4	5	5	5	5	3	1	1	1	3	3	5	4	3	3	1	4	4	3	1	4	4	1
25	≥2	1	Large	Natural disaster	< 1 week	< 1 month	4	3	3	3	3	1	1	4	3	2	2	4	3	5	5	3	2	5	3	2	5	2	5	3	5	1	2	3	2	3	1	3	1	1	1	3	3	3	2	2	3	1
26	1	0	Large	Man-made disaster	1-3 weeks	≥ 1 month	3	3	2	2	2	1	1	3	1	3	3	4	3	4	1	1	1	4	4	2	5	4	4	4	3	1	2	2	1	4	3	3	1	3	3	2	2	4	3	4	4	1
27	1	0	Large	Man-made disaster	≥ 3 weeks	≥ 1 month	2	1	1	1	1	1	1	2	1	1	2	2	1	3	1	1	1	3	2	2	5	2	5	3	1	1	1	1	1	1	2	1	1	1	1	1	2	3	4	3	1	1
28	0	0	Standard	Natural disaster	1-3 weeks	≥ 1 month	1	1	1	1	2	1	1	1	1	3	3	2	3	4	1	1	1	5	2	1	3	2	5	5	1	1	1	1	1	1	1	2	1	1	1	1	1	1	1	4	2	1
29	≥2	≥2	Standard	Natural disaster	≥ 3 weeks	≥ 1 month	5	4	2	2	3	1	2	2	1	5	3	5	5	5	5	3	4	5	5	5	5	5	5	5	5	5	5	5	1	4	5	5	2	2	2	5	5	5	5	5	5	5
30	≥2	≥2	Standard	Natural disaster	< 1 week	< 1 month	3	3	2	2	2	1	1	2	1	2	2	3	4	4	3	2	1	2	2	2	4	3	4	4	4	4	3	3	1	2	1	4	3	1	2	4	4	4	4	4	4	5
31	≥2	≥2	Standard	Natural disaster	1-3 weeks	≥ 1 month	3	3	3	1	3	1	1	3	1	1	3	3	3	3	3	3	2	3	3	5	5	5	5	5	2	1	4	4	1	1	4	3	2	2	1	5	5	5	3	3	3	1
32	≥2	0	Standard	Man-made disaster	≥ 3 weeks	≥ 1 month	4	1	4	4	4	1	5	4	1	4	4	4	4	4	1	1	1	5	5	4	5	4	5	4	1	2	5	1	1	1	2	2	1	2	1	4	5	2	2	5	3	1
33	1	0	Standard	Man-made disaster	≥ 3 weeks	≥ 1 month	3	3	3	3	3	3	3	3	1	3	3	3	3	4	1	1	1	4	3	4	2	4	4	4	3	2	4	1	1	1	1	1	1	1	1	4	4	4	4	3	3	1
34	≥2	0	Standard	Man-made disaster	≥ 3 weeks	≥ 1 month	3	3	3	2	2	1	1	3	1	2	3	4	4	4	1	1	1	5	4	4	3	4	4	4	4	4	2	1	3	2	4	5	3	4	2	4	4	5	3	4	4	5
35	1	1	Large	Natural disaster	< 1 week	< 1 month	3	3	3	3	3	1	1	4	5	3	3	5	5	5	3	3	1	5	5	3	3	3	3	3	3	2	3	2	1	1	1	3	1	1	2	3	3	1	3	3	3	1
36	0	0	Large	Man-made disaster	1-3 weeks	≥ 1 month	2	2	2	1	1	1	1	1	1	1	1	3	1	4	1	1	1	4	3	3	3	2	3	3	1	1	1	1	1	1	1	3	1	1	1	2	3	4	4	4	2	1
37	≥2	≥2	Standard	Natural disaster	≥ 3 weeks	≥ 1 month	1	1	1	1	1	1	1	1	1	1	1	1	1	1	1	1	1	1	1	1	1	1	1	1	4	1	1	5	3	3	5	5	5	5	4	5	2	5	5	5	5	5
38	≥2	0	Large	Man-made disaster	1-3 weeks	≥ 1 month	5	5	5	5	5	5	5	5	2	1	1	3	3	4	3	3	4	4	4	5	5	5	5	5	5	4	4	5	5	2	4	5	5	5	2	5	5	5	5	5	5	2
39	0	0	Large	Man-made disaster	1-3 weeks	≥ 1 month	3	2	2	2	2	2	2	3	1	2	2	3	3	4	1	1	1	5	4	3	4	3	3	3	1	1	1	1	1	1	2	1	1	1	1	1	1	1	1	3	1	1
40	≥2	0	Standard	Natural disaster	1-3 weeks	≥ 1 month	4	2	3	2	3	1	1	1	2	3	3	5	4	4	4	2	2	2	1	3	5	3	2	4	4	4	5	5	2	2	5	5	5	5	2	5	5	5	3	5	4	4
41	1	1	Large	Man-made disaster	1-3 weeks	≥ 1 month	2	1	1	1	1	1	1	1	1	1	1	1	1	3	1	1	1	3	4	4	5	4	1	4	5	5	1	3	4	4	3	4	2	1	1	5	5	4	5	5	4	3
42	≥2	0	Standard	Man-made disaster	1-3 weeks	≥ 1 month	3	3	2	2	2	2	2	3	2	2	2	4	2	4	1	1	1	5	4	2	5	3	5	4	5	2	4	1	1	2	2	5	3	2	3	4	5	3	5	5	4	2
43	1	0	missing	Natural disaster	1-3 weeks	≥ 1 month	4	4	3	3	2	2	1	3	3	3	3	4	2	5	3	1	1	5	2	2	1	1	1	2	1	1	4	1	1	1	1	2	1	1	1	3	3	1	1	3	2	1
44	0	0	Large	Natural disaster	1-3 weeks	≥ 1 month	4	2	2	2	3	1	1	1	1	3	3	3	3	4	2	1	1	3	3	3	1	1	1	1	1	1	2	1	1	1	1	1	1	1	1	2	2	1	1	2	1	1
45	0	0	Large	Man-made disaster	≥ 3 weeks	≥ 1 month	4	4	3	3	3	1	1	2	3	2	2	4	3	4	2	1	1	2	5	5	5	5	5	3	1	2	3	1	1	1	1	1	2	4	1	5	5	4	5	5	2	3
46	≥2	0	Standard	Man-made disaster	≥ 3 weeks	≥ 1 month	4	2	4	5	5	2	3	5	2	3	3	3	3	4	2	2	2	2	4	5	4	4	5	5	4	5	5	3	5	3	3	5	5	5	4	5	5	5	5	5	3	4
47	≥2	0	Large	Man-made disaster	≥ 3 weeks	≥ 1 month	1	1	1	1	1	1	1	3	1	1	1	1	1	3	1	1	1	1	3	2	4	2	3	2	2	1	1	3	1	1	2	4	1	3	1	1	1	4	3	3	3	2
48	≥2	0	Large	Natural disaster	< 1 week	< 1 month	1	1	1	1	1	1	1	3	1	1	1	2	2	4	2	3	1	2	4	3	1	1	1	1	1	1	1	1	1	1	1	1	1	1	1	1	2	1	2	1	1	2
49	0	0	Large	Natural disaster	< 1 week	< 1 month	1	1	1	1	1	1	1	3	4	2	2	2	2	2	2	2	2	5	5	3	2	2	3	3	1	1	1	1	1	1	3	4	1	1	1	1	1	1	2	2	2	1
50	0	0	Standard	Man-made disaster	≥ 3 weeks	≥ 1 month	2	1	1	1	1	2	1	2	1	1	1	2	2	2	2	1	1	1	2	2	2	3	2	3	2	3	4	1	3	2	2	1	1	3	2	3	3	3	3	3	2	2
51	0	1	Standard	Natural disaster	1-3 weeks	≥ 1 month	3	1	1	1	1	1	1	1	1	1	1	3	3	4	1	1	1	3	3	3	3	4	4	4	2	2	2	1	3	2	1	4	1	3	1	4	3	3	2	3	2	1
52	0	0	Large	Natural disaster	1-3 weeks	≥ 1 month	1	1	1	1	1	1	1	1	1	1	1	1	1	1	1	1	1	3	3	2	2	1	2	2	1	1	1	1	1	1	1	5	4	2	1	1	1	5	5	4	4	1
53	1	0	Large	Natural disaster	< 1 week	< 1 month	3	1	1	1	1	1	1	2	1	2	1	3	3	4	2	2	2	2	3	1	2	1	1	1	1	2	1	1	1	1	1	2	1	1	1	2	2	1	2	1	1	1
54	≥2	0	Large	Natural disaster	< 1 week	< 1 month	1	1	1	1	1	1	1	1	1	3	3	3	2	3	3	3	1	3	3	3	3	3	3	1	1	1	1	1	1	1	1	1	1	1	1	1	1	1	1	1	1	1
55	0	0	Large	Natural disaster	< 1 week	< 1 month	1	1	1	1	1	1	1	1	1	1	1	1	1	1	1	1	1	1	1	1	1	1	1	1	4	1	1	1	1	1	1	4	2	3	3	1	1	3	4	5	5	2
56	≥2	0	Large	Natural disaster	1-3 weeks	≥ 1 month	4	4	2	2	2	1	4	4	1	3	3	3	3	4	3	2	1	2	2	5	1	2	3	1	1	1	2	1	1	1	1	2	1	2	1	2	1	1	2	1	1	1
57	1	0	Large	Natural disaster	< 1 week	< 1 month	4	2	2	3	3	1	4	5	1	2	2	2	2	2	3	2	1	2	3	5	2	2	2	1	1	1	1	1	1	1	1	1	1	1	1	1	1	1	3	1	1	2
58	≥2	0	Large	Natural disaster	1-3 weeks	≥ 1 month	2	1	1	1	1	1	1	1	1	2	2	3	3	4	5	2	1	4	5	2	1	1	2	2	2	1	4	1	1	1	1	1	1	1	1	4	4	2	3	1	1	1
59	≥2	0	Large	Natural disaster	< 1 week	< 1 month	4	1	1	1	1	1	3	4	1	1	2	4	4	4	3	3	1	1	4	5	4	5	1	1	1	2	3	1	1	1	1	1	1	1	1	1	1	3	2	2	2	2
60	1	0	Standard	Man-made disaster	≥ 3 weeks	≥ 1 month	3	3	2	2	2	1	1	3	2	2	2	4	2	4	1	1	1	4	1	4	5	2	5	4	1	1	5	1	1	1	3	4	3	5	1	5	5	5	5	5	2	1
61	0	0	Large	Natural disaster	1-3 weeks	≥ 1 month	3	1	1	1	1	1	1	1	1	2	1	3	3	5	1	1	1	1	5	4	3	3	3	2	1	1	3	1	1	1	1	1	1	1	1	3	3	1	3	2	1	1
62	0	0	Large	Man-made disaster	1-3 weeks	≥ 1 month	4	1	2	1	2	1	1	4	1	2	2	2	2	4	1	1	1	2	4	5	4	5	5	4	1	1	2	3	1	1	2	3	1	1	1	3	3	4	5	3	1	4
63	≥2	1	Large	Natural disaster	< 1 week	< 1 month	3	1	3	3	1	1	1	2	1	1	2	3	2	4	2	1	1	1	3	2	1	2	1	2	2	1	3	1	1	1	1	1	1	1	2	3	3	3	1	2	1	1
64	1	0	Large	Natural disaster	< 1 week	< 1 month	1	1	1	1	1	1	1	1	1	1	1	1	1	1	1	1	1	1	1	3	4	2	3	4	1	1	5	1	1	1	1	2	1	1	1	3	3	2	3	3	1	1
65	0	0	Large	Natural disaster	< 1 week	< 1 month	3	1	1	1	1	1	1	1	1	3	3	3	3	4	4	3	3	5	2	3	3	3	4	3	3	1	4	3	1	1	1	3	1	1	5	4	4	4	2	3	3	1
66	1	0	Large	Man-made disaster	1-3 weeks	≥ 1 month	1	1	1	1	1	1	1	1	1	1	1	1	1	1	1	1	1	1	1	1	1	1	1	1	1	1	1	1	1	1	1	1	1	1	1	1	1	1	1	1	2	3
67	0	0	Standard	Man-made disaster	≥ 3 weeks	≥ 1 month	3	1	1	1	1	1	1	3	1	1	1	1	1	1	1	1	1	3	3	3	2	1	1	2	1	1	1	1	1	1	1	2	2	1	1	2	2	2	1	4	3	2
68	0	0	Standard	Natural disaster	< 1 week	< 1 month	4	4	3	2	2	2	1	1	1	1	3	3	1	5	5	1	1	1	3	3	5	5	5	1	1	1	1	1	1	2	1	2	1	5	2	2	3	1	1	3	3	1
69	0	0	Large	Natural disaster	< 1 week	< 1 month	1	1	1	1	1	1	1	1	1	1	1	1	1	1	1	1	1	5	1	1	1	1	5	1	1	1	1	1	1	1	1	1	1	1	1	1	1	1	1	1	1	1
70	missing	0	Large	Natural disaster	1-3 weeks	≥ 1 month	3	1	1	1	1	1	1	1	1	1	1	1	1	3	3	3	1	1	5	3	1	1	1	2	1	1	2	1	1	1	1	1	1	1	1	3	3	1	3	1	1	1
71	0	0	Large	Natural disaster	1-3 weeks	≥ 1 month	3	1	1	1	1	1	1	3	1	2	3	3	2	4	4	1	2	2	4	1	2	2	1	3	1	1	3	1	1	1	1	1	1	1	2	2	1	2	1	1	1	1
72	0	0	Large	Natural disaster	< 1 week	< 1 month	1	1	1	1	1	1	1	1	1	1	1	1	1	1	3	1	1	4	2	1	1	1	1	1	1	1	1	1	1	1	1	1	1	1	1	1	1	1	1	1	1	5
73	≥2	0	Large	Natural disaster	< 1 week	< 1 month	2	1	1	1	1	1	1	2	5	1	2	2	2	3	3	3	1	4	2	1	3	3	3	1	1	1	1	1	1	1	1	5	1	1	2	2	2	2	2	4	4	1
74	0	0	Large	Natural disaster	1-3 weeks	≥ 1 month	2	1	1	1	1	2	2	2	5	4	4	4	4	4	4	4	2	5	1	2	5	2	4	1	1	1	1	1	1	1	1	3	2	3	1	1	2	1	2	3	3	1
75	0	0	Large	Man-made disaster	≥ 3 weeks	≥ 1 month	3	2	3	1	3	2	2	2	1	1	3	3	3	4	1	1	1	4	4	3	2	2	2	2	1	1	1	1	1	1	3	3	1	1	1	1	1	1	3	4	4	3
76	0	0	Large	Man-made disaster	≥ 3 weeks	≥ 1 month	3	2	1	1	1	1	1	3	1	1	3	4	2	3	2	1	1	3	3	2	5	3	5	3	2	1	1	1	1	1	2	4	1	3	2	2	4	3	5	5	5	1
77	1	0	Standard	Man-made disaster	≥ 3 weeks	≥ 1 month	4	4	3	3	3	3	2	4	2	3	3	3	3	3	1	1	1	2	4	3	4	3	4	2	1	2	4	1	2	1	1	1	1	2	1	2	4	2	2	4	3	3
78	≥2	0	Large	Man-made disaster	≥ 3 weeks	≥ 1 month	3	2	1	2	2	2	1	3	1	2	2	4	3	5	1	1	1	5	5	5	5	5	5	3	2	1	2	3	1	1	3	4	1	1	1	1	3	1	1	5	5	1
79	0	0	Large	Natural disaster	< 1 week	< 1 month	3	1	1	1	1	1	1	3	2	2	2	3	2	4	3	2	3	3	3	1	3	2	3	3	2	1	3	1	1	2	2	1	1	1	2	2	2	2	2	3	3	1
80	0	0	Large	Natural disaster	1-3 weeks	≥ 1 month	5	4	2	2	3	1	3	3	1	2	2	3	2	3	4	2	1	3	4	3	3	3	3	2	1	1	1	1	1	1	1	5	1	1	1	4	1	1	2	4	2	1
81	0	0	Large	Natural disaster	1-3 weeks	≥ 1 month	3	3	3	1	1	1	1	1	1	5	1	5	4	5	4	4	1	5	4	4	5	4	4	1	1	1	1	1	1	1	1	3	1	1	1	1	3	1	1	4	3	1
82	0	0	Large	Natural disaster	< 1 week	< 1 month	3	3	2	2	2	1	3	3	1	3	3	3	3	3	3	2	1	2	3	3	3	3	3	3	1	2	1	1	1	1	1	4	1	1	2	2	3	1	1	2	2	2
83	0	0	Standard	Natural disaster	≥ 3 weeks	≥ 1 month	3	1	2	2	2	1	1	2	1	1	3	5	3	5	2	1	1	2	3	3	5	4	5	5	1	1	3	3	1	1	1	5	1	1	1	3	2	4	1	4	2	2
84	≥2	0	Standard	Natural disaster	< 1 week	< 1 month	5	4	2	3	3	1	1	3	2	2	2	3	3	5	5	2	1	2	3	5	1	2	2	3	1	1	2	2	1	1	1	1	1	1	2	2	2	2	2	2	2	2
85	≥2	0	Large	Man-made disaster	≥ 3 weeks	≥ 1 month	3	3	3	3	3	2	2	3	1	1	4	4	5	4	1	1	1	4	4	4	4	4	4	3	3	2	1	1	1	1	4	3	1	3	1	3	3	1	3	5	3	1
86	≥2	0	Large	Man-made disaster	1-3 weeks	≥ 1 month	2	2	2	2	2	2	1	2	1	2	3	4	4	5	1	1	1	4	4	4	3	4	5	5	1	1	1	1	1	1	3	3	1	3	2	3	4	3	3	4	3	1
87	≥2	0	Large	Man-made disaster	1-3 weeks	≥ 1 month	3	3	3	3	2	2	2	2	1	2	1	4	4	4	1	1	1	5	5	5	5	3	5	5	5	3	4	2	1	1	2	5	2	2	2	5	5	2	5	5	5	2
88	≥2	1	Standard	Natural disaster	1-3 weeks	≥ 1 month	2	1	1	1	1	1	1	1	2	2	1	2	3	3	3	3	2	2	4	1	5	5	5	1	2	3	1	3	1	3	5	3	3	2	1	2	4	3	2	3	3	1
89	≥2	≥2	Standard	Natural disaster	≥ 3 weeks	≥ 1 month	1	1	1	1	1	1	1	1	1	1	1	1	1	1	1	1	1	1	1	1	1	1	1	5	1	1	1	5	1	1	5	5	5	5	2	3	1	3	3	4	4	4
90	≥2	0	Standard	Man-made disaster	1-3 weeks	≥ 1 month	3	2	2	2	2	1	1	3	1	1	1	3	3	4	1	1	1	5	3	2	5	4	5	3	2	2	4	1	1	1	2	3	1	1	1	1	2	3	3	4	3	2
91	≥2	≥2	Standard	Natural disaster	< 1 week	< 1 month	4	2	2	1	2	3	1	3	1	3	3	4	4	5	5	2	1	4	4	3	4	3	4	3	3	3	4	3	3	2	4	2	3	2	1	4	4	5	4	3	3	2
92	0	0	Standard	Man-made disaster	1-3 weeks	≥ 1 month	2	2	3	3	3	2	1	2	1	2	2	3	2	4	1	1	1	2	2	2	3	2	3	2	2	1	2	1	2	2	3	2	1	2	3	2	3	4	3	4	5	1
93	0	0	Large	Natural disaster	< 1 week	< 1 month	4	2	1	1	1	1	1	2	1	2	2	4	2	5	5	1	1	1	1	2	1	2	1	4	2	1	4	1	1	1	1	1	1	1	2	4	4	1	1	1	1	1
94	1	0	Large	Natural disaster	< 1 week	< 1 month	3	1	1	1	1	1	1	3	1	3	3	3	2	4	4	4	4	3	4	3	4	4	4	4	2	1	4	1	1	1	1	1	1	1	2	4	3	2	4	2	2	3
95	≥2	0	Large	Man-made disaster	1-3 weeks	≥ 1 month	3	2	2	2	2	2	1	2	1	4	4	4	3	3	1	1	1	4	3	4	5	4	4	4	2	2	4	3	1	1	1	3	1	4	2	3	3	3	4	3	4	1
96	≥2	0	Standard	Natural disaster	< 1 week	< 1 month	2	2	2	1	2	1	1	1	1	2	2	2	1	5	5	1	1	5	5	1	5	2	5	1	1	1	1	1	1	1	1	2	1	2	1	5	5	1	1	2	1	1
97	≥2	0	Standard	Natural disaster	1-3 weeks	≥ 1 month	4	3	2	1	1	1	1	2	1	3	4	4	4	5	5	3	2	5	5	3	5	3	5	4	1	1	4	1	1	1	1	4	3	3	3	3	2	5	2	3	2	1
98	0	0	Standard	Natural disaster	1-3 weeks	≥ 1 month	3	1	1	1	1	1	1	1	1	3	1	2	1	5	5	3	1	5	5	3	3	4	4	1	3	1	4	1	1	1	1	3	1	1	1	4	4	2	1	2	1	1
99	≥2	1	Large	Natural disaster	< 1 week	< 1 month	4	3	3	1	1	1	3	4	3	2	2	4	1	3	3	2	1	5	5	4	4	4	2	1	2	1	1	1	1	1	1	1	1	2	1	3	4	2	2	3	1	1
100	≥2	1	Large	Natural disaster	< 1 week	< 1 month	1	1	1	1	1	1	1	1	1	1	1	1	1	1	1	1	1	1	1	1	1	1	1	1	5	1	1	1	1	1	1	5	2	5	3	3	2	5	1	4	3	1
101	0	0	missing	Natural disaster	1-3 weeks	≥ 1 month	1	1	1	1	1	1	1	1	1	4	4	4	4	4	4	1	1	4	4	3	3	3	3	3	1	1	1	1	1	1	1	4	1	1	1	4	4	4	4	4	4	4
102	0	0	Large	Natural disaster	< 1 week	< 1 month	1	1	1	1	1	1	1	1	1	2	2	2	2	2	5	1	4	3	3	4	3	3	3	3	1	1	5	1	1	1	1	1	1	1	2	3	3	2	1	2	1	1
103	≥2	≥2	Large	Natural disaster	< 1 week	< 1 month	3	1	2	1	2	1	3	4	5	3	2	3	3	5	4	2	2	5	5	4	3	4	4	3	3	4	4	1	1	1	2	2	1	2	1	4	4	1	3	3	1	1
104	0	0	Standard	Natural disaster	≥ 3 weeks	≥ 1 month	4	2	3	3	3	3	2	2	1	2	4	4	3	4	1	2	1	4	3	3	3	5	5	5	2	4	2	3	1	2	1	4	1	2	1	5	5	2	1	5	2	3
105	missing	≥2	Standard	Natural disaster	1-3 weeks	≥ 1 month	5	2	2	3	1	1	3	5	5	2	2	4	4	5	4	2	1	4	5	5	5	5	5	5	1	1	5	1	1	4	5	5	2	2	2	5	5	3	1	5	5	1
106	≥2	≥2	Standard	Natural disaster	1-3 weeks	≥ 1 month	4	3	3	4	3	2	2	3	2	3	3	4	5	5	5	3	3	5	5	5	5	5	5	5	2	2	3	4	2	3	5	3	2	2	2	3	4	2	2	3	3	2
107	0	0	Standard	Man-made disaster	1-3 weeks	≥ 1 month	1	1	1	1	1	1	1	1	1	1	3	2	1	3	1	1	1	3	2	1	4	1	1	2	1	1	1	1	1	3	3	2	1	3	1	3	3	3	1	4	3	1
108	0	0	Large	Man-made disaster	1-3 weeks	≥ 1 month	3	1	3	3	3	2	1	2	1	2	2	2	3	4	1	1	1	4	4	3	1	2	3	3	1	1	1	1	1	1	1	3	1	1	3	3	3	2	5	3	3	1
109	0	0	Standard	Natural disaster	≥ 3 weeks	≥ 1 month	5	3	4	4	4	3	1	3	1	3	4	4	2	3	1	1	1	2	1	5	5	5	5	5	3	5	2	3	4	1	1	2	2	3	1	5	4	3	5	5	1	3
110	0	0	missing	Man-made disaster	1-3 weeks	≥ 1 month	1	1	1	1	1	1	1	1	1	2	2	2	2	2	1	1	1	2	2	4	3	4	4	3	1	2	4	1	1	1	1	1	1	2	1	3	3	3	4	4	2	2
111	0	0	Standard	Natural disaster	≥ 3 weeks	≥ 1 month	3	2	1	3	3	1	1	3	1	1	1	5	3	3	2	2	1	3	3	4	2	4	4	4	2	2	4	3	1	1	3	3	2	3	1	5	5	2	2	5	3	2
112	0	≥2	Large	Natural disaster	< 1 week	< 1 month	1	1	1	1	1	1	1	1	1	1	1	1	1	1	1	1	1	1	1	1	5	1	3	3	5	1	1	1	1	1	1	5	1	1	1	3	3	5	2	5	4	1
113	0	1	Large	Natural disaster	< 1 week	< 1 month	2	2	3	3	3	1	3	3	4	2	2	4	2	4	4	2	1	3	2	3	3	2	2	3	2	2	3	3	1	1	1	3	1	3	1	4	4	3	5	4	3	5
114	1	0	Standard	Natural disaster	≥ 3 weeks	≥ 1 month	4	4	4	4	4	2	2	4	1	3	3	4	4	4	1	1	1	5	5	5	5	5	5	4	3	3	3	2	2	2	2	4	4	3	1	5	4	3	3	3	1	1
115	≥2	0	Standard	Natural disaster	< 1 week	< 1 month	3	1	1	1	1	1	1	3	1	1	2	5	2	2	1	1	1	5	5	5	5	2	1	5	1	1	5	1	1	1	2	1	1	1	1	3	3	1	3	3	1	1
116	≥2	0	Standard	Man-made disaster	≥ 3 weeks	≥ 1 month	3	2	2	2	2	2	2	2	1	2	2	3	3	5	1	1	1	5	5	5	5	5	5	5	1	2	1	1	1	1	1	3	2	2	1	2	5	1	3	4	2	1
117	≥2	1	Standard	Natural disaster	< 1 week	< 1 month	3	3	2	2	2	1	1	3	2	4	4	4	2	4	5	1	1	5	4	4	5	4	5	5	4	3	1	2	1	1	3	2	2	2	4	4	3	5	5	5	5	1
118	1	0	Standard	Natural disaster	< 1 week	< 1 month	2	1	2	2	2	1	1	1	1	1	2	2	1	5	2	1	1	4	4	4	3	3	3	3	2	2	1	2	1	2	1	1	1	1	1	2	3	2	2	2	1	1
119	0	0	Standard	Man-made disaster	1-3 weeks	≥ 1 month	1	1	1	1	1	1	1	1	1	1	1	1	1	1	1	1	1	1	1	1	1	1	1	1	1	1	1	1	1	1	3	4	1	1	1	1	3	4	4	2	1	1
120	1	0	Standard	Man-made disaster	≥ 3 weeks	≥ 1 month	1	1	1	1	1	1	1	1	1	1	1	1	3	3	1	1	1	3	1	2	3	1	1	3	1	1	3	1	1	1	1	1	1	1	1	4	1	5	3	3	3	4
121	1	1	Standard	Natural disaster	≥ 3 weeks	≥ 1 month	3	2	3	3	3	3	2	3	1	1	2	3	1	4	1	1	1	1	2	5	5	5	5	5	3	2	4	3	3	1	1	3	3	2	1	3	5	5	1	5	3	2
122	≥2	1	Large	Man-made disaster	≥ 3 weeks	≥ 1 month	4	2	3	3	3	1	2	3	1	2	2	2	3	3	1	1	1	4	4	3	2	3	3	3	2	1	3	1	1	1	4	3	1	2	1	4	5	4	4	3	2	5
123	0	0	Large	Man-made disaster	≥ 3 weeks	≥ 1 month	1	1	1	1	1	1	1	1	1	1	1	1	1	1	1	1	1	1	1	1	1	1	1	1	3	1	1	2	1	1	3	5	1	4	1	1	1	1	3	2	2	4
124	0	0	Large	Man-made disaster	1-3 weeks	≥ 1 month	1	1	1	1	1	1	1	1	1	1	1	1	1	1	1	1	1	1	1	1	1	1	1	1	1	1	1	1	1	1	1	1	1	3	1	5	5	5	5	5	1	1
125	1	0	Large	Man-made disaster	≥ 3 weeks	≥ 1 month	3	2	1	1	1	1	1	1	1	1	1	2	2	3	2	1	1	2	2	4	4	4	4	5	2	2	4	1	2	2	1	4	4	4	4	4	4	4	5	5	4	5
126	0	0	Large	Natural disaster	< 1 week	< 1 month	5	5	2	2	3	1	3	5	1	2	2	3	1	4	2	1	1	1	4	5	1	5	1	2	1	1	1	1	1	1	1	1	1	1	1	1	3	1	4	1	1	1
127	≥2	1	Standard	Man-made disaster	≥ 3 weeks	≥ 1 month	1	1	1	1	1	1	1	3	1	3	3	3	3	4	1	1	1	4	3	3	4	3	4	4	1	1	1	1	1	2	4	4	3	1	1	5	5	5	5	5	4	1
128	≥2	0	Large	Man-made disaster	1-3 weeks	≥ 1 month	2	1	3	2	1	1	2	2	1	3	3	3	2	3	1	1	1	5	5	4	5	4	4	5	1	1	5	1	3	1	1	4	1	1	1	5	5	3	5	4	3	2
129	1	0	Large	Man-made disaster	≥ 3 weeks	≥ 1 month	1	1	1	1	1	1	1	1	1	1	1	1	1	3	1	1	1	3	3	3	5	5	5	3	5	1	1	1	1	1	1	5	4	4	4	4	4	2	4	5	5	5
130	0	0	Large	Natural disaster	< 1 week	< 1 month	4	4	2	1	1	1	4	4	1	2	2	3	1	4	4	2	1	2	3	4	2	4	2	1	1	1	1	1	1	1	1	1	1	1	1	2	4	4	4	1	1	2
131	0	1	Standard	Natural disaster	1-3 weeks	≥ 1 month	1	1	1	1	1	1	1	1	1	3	3	3	1	4	1	1	1	4	1	1	2	1	2	3	1	1	1	1	1	1	1	5	1	1	1	2	1	1	1	4	4	1
132	0	0	Standard	Natural disaster	1-3 weeks	≥ 1 month	3	1	1	1	1	1	1	1	1	2	2	2	4	4	1	1	1	3	2	3	3	3	3	3	1	1	1	1	1	1	1	1	1	1	1	3	3	2	2	3	3	1
133	0	1	Large	Man-made disaster	1-3 weeks	≥ 1 month	1	1	1	1	1	1	1	1	1	2	3	4	1	4	1	1	1	4	3	3	2	2	3	3	2	1	1	1	1	1	1	1	1	1	1	1	1	1	2	3	1	2
134	0	0	Standard	Natural disaster	1-3 weeks	≥ 1 month	2	1	1	1	1	1	1	1	1	2	2	2	2	4	1	1	1	3	3	5	3	3	3	4	1	3	1	1	3	3	1	4	1	1	1	3	3	3	1	5	3	1
135	1	1	missing	Man-made disaster	1-3 weeks	≥ 1 month	3	2	2	1	1	1	1	3	1	1	2	1	1	3	1	1	1	4	3	5	4	3	4	4	1	1	3	1	1	1	2	1	1	1	1	4	4	1	4	3	2	1
136	0	0	missing	Natural disaster	< 1 week	< 1 month	1	1	1	1	1	1	1	1	3	3	3	3	3	3	3	2	1	4	3	3	3	3	3	2	2	1	3	1	1	1	1	2	1	1	1	2	2	1	2	2	1	1
137	0	1	Large	Natural disaster	< 1 week	< 1 month	4	4	2	2	2	2	2	3	1	2	1	3	1	5	4	5	1	5	4	5	2	3	2	4	2	2	1	1	1	1	2	2	1	1	1	1	2	1	2	1	2	1
138	1	1	Large	Natural disaster	< 1 week	< 1 month	1	1	1	1	1	1	1	1	1	1	1	3	5	5	5	1	3	1	3	3	4	3	4	5	1	1	5	1	1	1	1	3	2	1	2	2	1	2	1	3	2	1
139	0	0	Standard	Man-made disaster	1-3 weeks	≥ 1 month	2	1	1	1	1	1	1	1	2	3	3	3	4	5	1	1	1	5	3	4	4	2	2	5	1	1	1	1	1	1	1	1	1	1	1	1	1	1	1	1	3	1
140	1	0	missing	Natural disaster	< 1 week	< 1 month	1	1	1	1	1	1	1	1	1	1	3	3	3	3	4	2	1	3	2	2	4	4	4	5	2	1	5	2	1	1	1	4	2	3	3	4	3	4	2	5	3	1
141	1	0	Large	Natural disaster	< 1 week	< 1 month	3	2	2	2	2	1	2	4	1	2	2	4	2	5	5	2	1	5	5	2	2	2	2	2	2	1	3	1	1	1	1	5	1	1	1	2	2	1	1	4	3	1
142	1	1	Large	Man-made disaster	≥ 3 weeks	≥ 1 month	4	2	3	2	1	1	1	2	2	3	2	4	3	2	1	1	1	4	4	3	4	3	4	1	1	1	4	3	1	1	3	1	1	1	1	4	4	4	4	4	2	1
143	0	1	Standard	Man-made disaster	≥ 3 weeks	≥ 1 month	1	1	1	1	1	1	1	1	1	1	1	1	1	1	1	1	1	1	1	1	5	1	1	1	3	1	3	1	1	1	1	4	3	4	1	3	3	3	3	4	1	1
144	1	0	Large	Man-made disaster	≥ 3 weeks	≥ 1 month	4	2	3	3	3	1	2	2	2	2	2	2	2	2	1	1	1	3	4	3	5	3	5	1	1	1	5	1	1	1	3	1	1	1	1	1	5	5	5	2	1	1
145	0	0	Standard	Man-made disaster	≥ 3 weeks	≥ 1 month	2	2	1	1	1	1	1	3	1	3	3	3	3	4	1	1	1	4	4	4	4	4	4	5	1	1	1	1	1	1	1	3	1	1	1	4	4	3	2	4	3	1
146	1	0	Large	Man-made disaster	≥ 3 weeks	≥ 1 month	4	2	3	3	3	1	2	2	1	2	2	2	2	2	1	1	1	3	4	4	4	4	4	4	1	1	2	1	1	1	2	1	1	1	1	3	5	5	5	2	1	1
147	0	≥2	Large	Natural disaster	< 1 week	< 1 month	5	5	5	5	5	1	2	3	2	2	2	3	4	2	3	1	1	2	5	5	4	4	5	1	2	1	2	1	1	1	1	4	4	3	1	3	3	2	2	1	1	1
